# Supplementary material for: Acquired antibiotic resistance of Pseudomonas spp., Escherichia coli and Acinetobacter spp. in the Western Balkans and Hungary with a One Health outlook
Source: AIMS Microbiol. 2025 Jun 16;11(2):436–61. doi: 10.3934/microbiol.2025020 (PMC12207265; doi:10.3934/microbiol.2025020)
Supplement: Supplementary file 1 [file microbiol-11-02-020-s001.xlsx]

## Sheet: Sheet1
Location/Strain	ST/Identity	IMI	MEM	CAZ	CAZ/CLA	FEP	TZP	GEN	AMK	TOB	CIP	LEV	CHL	PO	AZT	NTL	PIP	TIC	TIC+CLA	CTX	DRP	AMC	CXM	CRO	A/S	CT	TGC	AMX	CZ	FOX	TZB	AZI	AMP	T/C	F/C	TRM	ETP	TET	TMP	SMX	CHL	NAL	SXT	MIN	TIM	TOL-TAZ	CAZ-AVI	MFX	DLX
P. aeruginosa	ST235 (O11)
Belgrade	Strain 722	>256	>32	256		32	128	>256	256		>32			4	16
	ST235 (O11)
Belgrade	05-176	16	>32	>256	16	32	128	>256	64	>256	4	16	>256	2	>256
Belgrade	05-179	8	>32	>256	16	32	16	>256	8	>256	4	16	>256	4	>256
Belgrade	05-181	16	>32	>256	16	128	64	>256	32	>256	4	16	>256	8	>256
Belgrade	05-279	8	>32	>256	16	256	32	>256	32	>256	4	16	256	8	>256
Budapest	05-380	16	>32	>256	32	>256	>256	>256	128	>256	>32	16	>256	4	>256
Budapest	06-116	16	>32	>256	32	>256	>256	>256	128	>256	>32	32	>256	4	>256
Belgrade	MMA83	>32	>32			>256	96	>256	>256		>32				6	>256
	MMA533	>32	>32			>256	24	>256	>256		>32				3	>256
Belgrade	MMA795	>32	>32	>256		>256		>1,024	>256		>4					>256	>64
Belgrade	MMA18	>32	>32	>256		>256		>1,024	>256		>4					>256	>128
Belgrade	MMA766	>32	>32	>256		>256		>1,024	>256		>4					>256	>128
Belgrade	MMA90	>32	>32	>256		>256		>1,024	>128		>4					>256	>128
Belgrade	MMA434	>32	>32	>256		>256		>1,024	>128		>4					>256	>128
A. baumanni	ST492
Serbia (NA)	MAL	>32	>32	>64		64	>256										>256	>256	>256	>64	>32
P. aeruginosa	ST235 (O11) and ST 111 (O12)
Dalmatia	31	16	32	32			128		32		64
Dalmatia	146	16	>128	32			>128		32		32
Dalmatia	149	16	64	128			>128		32		32
Dalmatia	150	16	32	64			>128		64		32
Dalmatia	153	16	64	64			>128		32		32
Dalmatia	154	16	32	64			>128		32		32
Dalmatia	156	16	128	64			>128		32		32
Dalmatia	175	16	64	32			>128		32		32
P. aeruginosa	ST235 (O11) and ST 111 (O12)
Croatia		0.5–1, 8–32	2–32	16 to >128		16 to >128	16 to >256	8 to >256	16 –256		≥32
Croatia		0.5–1, 8–128	4 to >64	16 to >128		16 to >128	16 to >256	32 –>256	16–128		8 to >32
Croatia		0.5	4	>128		32	32	>256	128		32
Croatia		8	>64	16		16	16	32	32		16
		2–32	0.5–32	4 to >128		32 to >128	64 to >256	32 to >256	0.5–32		0.125, 2–32
E. coli	ST131
Dubrovnik-Neretva county	3263	0.06	0.06	16	64	1	64				>128									128		128	128	64
Dubrovnik-Neretva county	3843	0.06	0.06	128	128	128	>128				>128									128		64	>128	>128
Dubrovnik-Neretva county	21646	0.06	0.06	16	4	0.5	1				>128									64		>128	128	16
Dubrovnik-Neretva county	3185	1	1	16	>128	2	64				>128									64		>128	>128	64
Dubrovnik-Neretva county	17226	0.06	0.06	>128	128	0.5	128				128									128		>128	>128	>128
Dubrovnik-Neretva county	8692	0.06	0.06	128	>128	32	64				128									128		>128	128	>128
A. baumanni
Zagreb		>128	>128	>128		>128	>128	>128	>128		>128														128	1
A baumanni	ST848, ST451
Osijek	1966/18	16	16	>128		>128	>128	>128			>128									>128				>128	16	64	3
Osijek	1306/18	16	32	>128		>128	>128	>128			>128									>128				>128	32	4	3
Osijek	5813/18	16	32	>128		>128	>128	>128			>128									>128				>128	64	16	1
Osijek	1475/18	16	32	>128		>128	>128	>128			>128									>128				>128	32	4	3
Osijek	17318/18	32	64	>128		32	64	>128			>128									>128				>128	32	16	4
Osijek	17376/18	64	>128	>128		64	>128	>128			>128									>128				>128	32	16	2
Osijek	5330/18	32	>128	>128		32	64	>128			>128									>128				>128	32	16	3
A baumanni	ST642, ST636
Mostar	1	16	64	>128		32	8	32	4		64									>128				>128	16	0.25	1
Mostar	2	>128	64	>128		64	>128	>128	64		64									>128				>128	32	0.25	1
Mostar	41	32	16	>128		16	>128	>128	64		>128									>128				>128	8	0.25	1
Mostar	42	32	32	>128		64	>128	>128	64		>128									>128				>128	32	0.12	0.25
Mostar	43	>128	>128	>128		64	>128	>128	64		>128									>128				>128	16	0.25	2
Mostar	44	>128	>128	>128		16	>128	>128	>128		>128									>128				>128	16	0.12	4
Mostar	45	0.5	1	>128		16	32	4	8		>128									>128				>128	4	0.25	1
E. coli
Zenica-Doboj Canton		≤0.06–2	≤0.06	8–256		1–256		32–≥256			≤0.12–≥256						128–≥256			8–256		2–≥128	256–≥256	8–≥256				≥128	32–≥256	64–≥256	8–64
Zenica-Doboj Canton		≤0.06–0.5	≤0.06–2	2–≥256		1–128		0.25–≥256			≤0.12–512						32–≥256			8–≥256		4–64	32–≥256	0.25–≥256				≥128	128–≥256	8–≥256	2–128
E. coli	ST744
Croatia (NA)	EC1945	≤0.12	≤0.03	2		8		>16	≤4		8									64						8	≤0.25			4		4	>32	≤0.12	≤0.06	8	0.03	≤2	≤0.25	>512	>64	>64
A baumanni
Zagreb	IN9	> 16R	> 16R					2	2	8R	16R	> 8R														0.25																	20
Zagreb	IN10	> 16R	> 16R					> 16R	2	> 16R	8R	> 8R														0.25																	16
Zagreb	EF3	> 16R	> 16R					> 16R	4	4R	4R	> 8R														0.50																	20
Zagreb	EF5	> 16R	> 16R					> 16R	32R	> 16R	4R	> 8R														0.50																	32
A baumanni	ST195, ST231
Rijeka	Sovjak 1	≥ 16R	≥ 16R				≥ 128R	≤ 1	32R	≤ 1	≥ 4R	4R													16I	≤ 0.5																	≤ 20	≤ 1	≥ 128R
Rijeka	Sovjak 2	≥ 16R	≥ 16R				≥ 128R	≤ 1	16I	≤ 1	≥ 4R	4R													16I	≤ 0.5																	≤ 20	≤ 1	≥ 128R
Rijeka	Sovjak 3	≥ 16R	≥ 16R				≥ 128R	≤ 1	> 64R	≤ 1	≥ 4R	4R													16I	≤ 0.5																	≥ 320R	8I	≥ 128R
P. aeruginosa	O11,O12
Budapest	PA396	64	>32	256		256	>256	8	32		>32			2	32
Pécs	PA555	>256	>32	256		256	>256	>256	>256		>32			4	8
Mosonmagyaróvár	MB197	>256	>32	128		>258	>256	64	>256		>32			4	8
Sopron	MB387	>256	>32	64		128	>256	32	>256		>32			2	4
P. aeruginosa
Budapest	PA1	2	0.25	> 256		> 32	> 256	16	> 256	> 256	> 32				> 64	> 32				> 32				> 256										> 4	> 1
Budapest	PA2	32	1	> 256		> 32	> 256	> 256	6	> 256	> 32				32	> 32				> 32				> 256										> 4	> 1
Budapest	PA3	> 256	> 32	> 256		> 32	> 256	> 256	> 256	32	> 32				8	2				> 32				> 256										> 4	> 1
A baumanni
Budapest		1	0.38	> 256		> 32	> 256	32	48	32	> 32				> 64	1				> 32				> 256										< 0.64	0.23
P. aeruginosa	ST111, ST229, ST235, ST313
Budapest	06–117	>256	>32	>256		256	>256	16	64		>32			4	8
Gyula	06–150	>256	>32	>32		128	>256	128	>256		>32			2	8
Budapest	05–97	>256	>32	16		32	32	32	>256		2			2	2
Budapest	05–207	>256	>32	64		128	64	64	>256		2			2	4
Budapest	05–98	>256	>32	32		32	32	8	>256		2			2	2
Veszprém	07–08	32	>32	32		16	32	4	4		>32			8	16
P. aeruginosa	ST175, ST395
Veszprém	05–521			32				>256			>4
Székesfehérvár	06–161			128				>256			>4
P. aeruginosa
6 Diag. Centres				256		≥256	≥256																																							≥256	≥256
E. coli	ST131
	Ec			2–256		1–128		0.5–128	1–32		<0.064–32									4–256
	EcA			1–64		4–32		0.5–64	1–4		<0.064–32									8–256
E. coli	ST43
South Pest	920/1	4		128							128	16								<128																												64	4
South Pest	951/2	8		<128							<128	64								<128																												128	64
Ticarcillin = TIC			(SC) = SERBIAN CLINICAL
clavulanic acid = CLA			(CC) = CROATIAN CLINICAL
tazobactam = TZB			(BC) = BOSNIA CLINICAL
Doripenem = DRP			(CF) = CROATIAN FOOD
Tobramycin = TOB			(CE) = CROATIAN ENVIRONMENTAL
Aztreonam = AZT			(HC) = HUNGARIAN CLINICAL
Imipenem = IMI
Meropenem = MEM
Ceftazidime = CAZ
Cefepime = FEP
Piperacillin-tazobactam = TZP
Amikacin = AMK
Gentamicin = GEN
Ciprofloxacin = CIP
Polymyxin = PO
Cefotaxime = CTX
Colistin = CT
Ampicillin-sulbactam = A/S
Amoxicillin/clavulanic acid = AMC
Cefuroxime = CXM
Ceftriaxone = CRO
Tigecycline = TGC
cefazoline = CZ
cefoxitin = FOX
Amoxicilline =AMX
Azithromycin = AZI
Ampicillin = AMP
ceftazidime/clavulanic acid = T/C
cefotaxime/clavulanic acid = F/C
Temocillin = TRM
Ertapenem =ETP
Sulfamethoxazole = SMX
Nalidixic acid = NAL
Tetracycline = TET
Trimethoprim = TMP
Chloramphenicol = CHL
Levofloxacin = LEV
Trimethoprim-sulfamethoxazole = SXT
Ticarcillin/clavulanic acid = TIM
Minocycline = MIN
Netilmicin = NTL
Ceftazidime–avibactam = CAZ-AVI
Ceftolozane-tazobactam = TOL-TAZ
Moxifloxacin = MFX
Delafloxacin = DLX
[truncated: 1 more columns]
